# Supplementary material for: Toward hippocampal volume measures on ultra-high field magnetic resonance imaging: a comprehensive comparison study between deep learning and conventional approaches
Source: Front Neurosci. 2023 Dec 14;17:1238646. doi: 10.3389/fnins.2023.1238646 (PMC10752989; doi:10.3389/fnins.2023.1238646)
Supplement: Supplementary file 1 [file Data_Sheet_1.CSV]

Image Data ID	Subject	Group	Sex	Age	Visit	Modality	Description	Type	Acq Date	Format	Downloaded
I1225855	941_S_6068	MCI	M	78	y2	MRI	Accelerated Sagittal MPRAGE	Original	9/10/2019	DCM	8/06/2023
I1481645	941_S_6068	MCI	M	80	y3	MRI	Accelerated Sagittal MPRAGE	Original	8/17/2021	DCM	8/06/2023
I1038043	941_S_6068	MCI	M	77	y1	MRI	Accelerated Sagittal MPRAGE	Original	8/17/2018	DCM	8/06/2023
I1296964	941_S_4036	EMCI	M	83	y2	MRI	Accelerated Sagittal MPRAGE	Original	2/26/2020	DCM	8/06/2023
I1075497	941_S_4036	EMCI	M	82	y1	MRI	Accelerated Sagittal MPRAGE	Original	11/20/2018	DCM	8/06/2023
I1425913	941_S_4036	EMCI	M	84	y3	MRI	Accelerated Sagittal MPRAGE	Original	3/26/2021	DCM	8/06/2023
I1611750	305_S_6744	MCI	M	65	y3	MRI	Sagittal 3D Accelerated MPRAGE	Original	8/04/2022	DCM	8/06/2023
I1321252	305_S_6744	MCI	M	63	y1	MRI	Sagittal 3D Accelerated MPRAGE	Original	7/21/2020	DCM	8/06/2023
I1476165	305_S_6744	MCI	M	64	y2	MRI	Sagittal 3D Accelerated MPRAGE	Original	8/03/2021	DCM	8/06/2023
I1320868	305_S_6378	MCI	M	71	y2	MRI	Sagittal 3D Accelerated MPRAGE	Original	6/11/2020	DCM	8/06/2023
I1168378	305_S_6378	MCI	M	70	y1	MRI	Sagittal 3D Accelerated MPRAGE	Original	5/24/2019	DCM	8/06/2023
I1604265	305_S_6378	MCI	M	72	y3	MRI	Sagittal 3D Accelerated MPRAGE	Original	5/24/2021	DCM	8/06/2023
I1453802	301_S_6326	CN	M	79	y3	MRI	Sagittal 3D Accelerated MPRAGE	Original	6/10/2021	DCM	8/07/2023
I1316573	301_S_6326	CN	M	78	y2	MRI	Sagittal 3D Accelerated MPRAGE	Original	6/10/2020	DCM	8/07/2023
I1173839	301_S_6326	CN	M	77	y1	MRI	Sagittal 3D Accelerated MPRAGE	Original	6/06/2019	DCM	8/07/2023
I1431198	301_S_6297	MCI	M	84	y3	MRI	Sagittal 3D Accelerated MPRAGE	Original	4/13/2021	DCM	8/06/2023
I1312864	301_S_6297	MCI	M	84	y2	MRI	Sagittal 3D Accelerated MPRAGE	Original	5/14/2020	DCM	8/06/2023
I1168933	301_S_6297	MCI	M	83	y1	MRI	Sagittal 3D Accelerated MPRAGE	Original	5/28/2019	DCM	8/06/2023
I1638162	168_S_6754	AD	M	81	y2	MRI	Accelerated Sagittal MPRAGE	Original	10/28/2022	DCM	8/06/2023
I1343923	168_S_6754	AD	M	79	y1	MRI	Accelerated Sagittal MPRAGE	Original	9/28/2020	DCM	8/06/2023
I1411687	168_S_6634	MCI	F	83	y2	MRI	Accelerated Sagittal MPRAGE	Original	2/16/2021	DCM	8/06/2023
I1296556	168_S_6634	MCI	F	82	y1	MRI	Accelerated Sagittal MPRAGE	Original	2/26/2020	DCM	8/06/2023
I1267220	168_S_6619	MCI	M	73	y1	MRI	Accelerated Sagittal MPRAGE	Original	12/16/2019	DCM	8/06/2023
I1382659	168_S_6619	MCI	M	74	y2	MRI	Accelerated Sagittal MPRAGE	Original	12/07/2020	DCM	8/06/2023
I1385427	168_S_6541	MCI	F	84	y2	MRI	Accelerated Sagittal MPRAGE	Original	12/10/2020	DCM	8/06/2023
I1237998	168_S_6541	MCI	F	83	y1	MRI	Accelerated Sagittal MPRAGE	Original	10/08/2019	DCM	8/06/2023
I1586427	168_S_6541	MCI	F	86	y3	MRI	Accelerated Sagittal MPRAGE	Original	6/02/2022	DCM	8/06/2023
I1359777	168_S_6180	MCI	M	90	y2	MRI	Accelerated Sagittal MPRAGE	Original	10/30/2020	DCM	8/06/2023
I1610176	168_S_6180	MCI	M	91	y3	MRI	Accelerated Sagittal MPRAGE	Original	7/28/2022	DCM	8/06/2023
I1151926	168_S_6180	MCI	M	88	y1	MRI	Accelerated Sagittal MPRAGE	Original	4/08/2019	DCM	8/06/2023
I1359778	168_S_6180	MCI	M	90	y2	MRI	Accelerated Sagittal MPRAGE	Original	10/30/2020	DCM	8/06/2023
I1473902	141_S_2333	EMCI	M	77	y3	MRI	Accelerated Sagittal MPRAGE_ND	Original	7/26/2021	DCM	8/06/2023
I1270525	141_S_2333	EMCI	M	76	y2	MRI	Accelerated Sagittal MPRAGE	Original	12/20/2019	DCM	8/06/2023
I1473900	141_S_2333	EMCI	M	77	y3	MRI	Accelerated Sagittal MPRAGE	Original	7/26/2021	DCM	8/06/2023
I1100469	141_S_2333	EMCI	M	75	y1	MRI	Accelerated Sagittal MPRAGE	Original	12/26/2018	DCM	8/06/2023
I1473903	141_S_2333	EMCI	M	77	y3	MRI	Accelerated Sagittal MPRAGE	Original	7/26/2021	DCM	8/06/2023
I1473901	141_S_2333	EMCI	M	77	y3	MRI	Accelerated Sagittal MPRAGE_ND	Original	7/26/2021	DCM	8/06/2023
I1270526	141_S_2333	EMCI	M	76	y2	MRI	Accelerated Sagittal MPRAGE_ND	Original	12/20/2019	DCM	8/06/2023
I1100458	141_S_2333	EMCI	M	75	y1	MRI	Accelerated Sagittal MPRAGE_ND	Original	12/26/2018	DCM	8/06/2023
I1349926	137_S_4862	SMC	M	85	y2	MRI	Accelerated Sagittal MPRAGE REPEAT	Original	10/16/2020	DCM	8/06/2023
I1225162	137_S_4862	SMC	M	84	y1	MRI	Accelerated Sagittal MPRAGE	Original	9/10/2019	DCM	8/06/2023
I1349925	137_S_4862	SMC	M	85	y2	MRI	Accelerated Sagittal MPRAGE	Original	10/16/2020	DCM	8/06/2023
I1416995	137_S_4631	LMCI	M	78	y3	MRI	Accelerated Sagittal MPRAGE	Original	3/02/2021	DCM	8/06/2023
I1116492	137_S_4631	LMCI	M	76	y1	MRI	Accelerated Sagittal MPRAGE REPEAT	Original	1/15/2019	DCM	8/06/2023
I1282848	137_S_4631	LMCI	M	77	y2	MRI	Accelerated Sagittal MPRAGE	Original	1/30/2020	DCM	8/06/2023
I1116491	137_S_4631	LMCI	M	76	y1	MRI	Accelerated Sagittal MPRAGE	Original	1/15/2019	DCM	8/06/2023
I1370464	137_S_4536	EMCI	F	87	y3	MRI	Accelerated Sagittal MPRAGE	Original	11/17/2020	DCM	8/06/2023
I1257058	137_S_4536	EMCI	F	86	y2	MRI	Accelerated Sagittal MPRAGE	Original	11/15/2019	DCM	8/06/2023
I1070885	137_S_4536	EMCI	F	85	y1	MRI	Accelerated Sagittal MPRAGE	Original	11/07/2018	DCM	8/06/2023
I1370463	137_S_4536	EMCI	F	87	y3	MRI	Accelerated Sagittal MPRAGE REPEAT	Original	11/17/2020	DCM	8/06/2023
I1070886	137_S_4536	EMCI	F	85	y1	MRI	Accelerated Sagittal MPRAGE REPEAT	Original	11/07/2018	DCM	8/06/2023
I1266559	137_S_4520	CN	M	76	y2	MRI	Accelerated Sagittal MPRAGE	Original	12/13/2019	DCM	8/07/2023
I1366966	137_S_4520	CN	M	77	y3	MRI	Accelerated Sagittal MPRAGE	Original	11/12/2020	DCM	8/07/2023
I1574853	135_S_6703	MCI	F	66	y3	MRI	Accelerated Sag IR-FSPGR	Original	3/28/2022	DCM	8/06/2023
I1326436	135_S_6703	MCI	F	64	y1	MRI	Accelerated Sag IR-FSPGR	Original	7/30/2020	DCM	8/06/2023
I1434111	135_S_6703	MCI	F	65	y2	MRI	Accelerated Sag IR-FSPGR	Original	4/20/2021	DCM	8/06/2023
I1349517	135_S_6586	MCI	M	81	y2	MRI	Accelerated Sag IR-FSPGR	Original	10/15/2020	DCM	8/06/2023
I1245803	135_S_6586	MCI	M	80	y1	MRI	Accelerated Sag IR-FSPGR	Original	10/25/2019	DCM	8/06/2023
I1503691	135_S_6586	MCI	M	82	y3	MRI	Accelerated Sag IR-FSPGR	Original	10/12/2021	DCM	8/06/2023
I1344372	135_S_6544	MCI	F	80	y2	MRI	Accelerated Sag IR-FSPGR	Original	9/30/2020	DCM	8/06/2023
I1570979	135_S_6544	MCI	F	80	y3	MRI	Accelerated Sag IR-FSPGR	Original	9/09/2021	DCM	8/06/2023
I1235766	135_S_6544	MCI	F	79	y1	MRI	Accelerated Sag IR-FSPGR	Original	10/02/2019	DCM	8/06/2023
I1463585	135_S_6446	MCI	M	64	y3	MRI	Accelerated Sag IR-FSPGR	Original	7/06/2021	DCM	8/06/2023
I1320847	135_S_6446	MCI	M	64	y2	MRI	Accelerated Sag IR-FSPGR	Original	7/14/2020	DCM	8/06/2023
I1185903	135_S_6446	MCI	M	63	y1	MRI	Accelerated Sag IR-FSPGR	Original	7/11/2019	DCM	8/06/2023
I1256452	135_S_6110	MCI	F	74	y2	MRI	Accelerated Sag IR-FSPGR	Original	11/14/2019	DCM	8/06/2023
I1376876	135_S_6110	MCI	F	75	y3	MRI	Accelerated Sag IR-FSPGR	Original	11/23/2020	DCM	8/06/2023
I1073317	135_S_6110	MCI	F	73	y1	MRI	Accelerated Sag IR-FSPGR	Original	11/15/2018	DCM	8/06/2023
I1319314	135_S_4723	LMCI	F	78	y3	MRI	Accelerated Sag IR-FSPGR	Original	6/30/2020	DCM	8/06/2023
I1180387	135_S_4723	LMCI	F	77	y2	MRI	Accelerated Sag IR-FSPGR	Original	6/25/2019	DCM	8/06/2023
I1017893	135_S_4723	LMCI	F	76	y1	MRI	Accelerated Sag IR-FSPGR	Original	7/06/2018	DCM	8/06/2023
I1017753	135_S_4722	LMCI	F	74	y1	MRI	Accelerated Sag IR-FSPGR	Original	7/06/2018	DCM	8/06/2023
I1319324	135_S_4722	LMCI	F	76	y3	MRI	Accelerated Sag IR-FSPGR	Original	6/30/2020	DCM	8/06/2023
I1180418	135_S_4722	LMCI	F	75	y2	MRI	Accelerated Sag IR-FSPGR	Original	6/25/2019	DCM	8/06/2023
I1329523	135_S_4489	LMCI	M	83	y3	MRI	Accelerated Sag IR-FSPGR	Original	8/18/2020	DCM	8/06/2023
I1169363	135_S_4489	LMCI	M	82	y2	MRI	Accelerated Sag IR-FSPGR	Original	5/29/2019	DCM	8/06/2023
I1004652	135_S_4489	LMCI	M	81	y1	MRI	Accelerated Sag IR-FSPGR	Original	6/01/2018	DCM	8/06/2023
I1573570	131_S_6805	MCI	F	63	y1	MRI	Sagittal 3D Accelerated MPRAGE	Original	11/23/2020	DCM	8/06/2023
I1525978	131_S_6805	MCI	F	64	y2	MRI	Sagittal 3D Accelerated MPRAGE	Original	11/17/2021	DCM	8/06/2023
I1346089	131_S_6519	CN	F	77	y2	MRI	Sagittal 3D Accelerated MPRAGE	Original	10/01/2020	DCM	8/07/2023
I1300392	130_S_6688	MCI	M	80	y1	MRI	Sagittal 3D Accelerated MPRAGE	Original	3/05/2020	DCM	8/06/2023
I1591745	130_S_6688	MCI	M	82	y3	MRI	CORONAL	Original	6/16/2022	DCM	8/06/2023
I1463035	130_S_6688	MCI	M	81	y2	MRI	Sagittal 3D Accelerated MPRAGE	Original	6/30/2021	DCM	8/06/2023
I1591746	130_S_6688	MCI	M	82	y3	MRI	Sagittal 3D Accelerated MPRAGE	Original	6/16/2022	DCM	8/06/2023
I1520485	130_S_6604	MCI	M	88	y3	MRI	Sagittal 3D Accelerated MPRAGE	Original	11/30/2021	DCM	8/06/2023
I1363660	130_S_6604	MCI	M	87	y2	MRI	Sagittal 3D Accelerated MPRAGE	Original	11/10/2020	DCM	8/06/2023
I1255803	130_S_6604	MCI	M	86	y1	MRI	Sagittal 3D Accelerated MPRAGE	Original	11/12/2019	DCM	8/06/2023
I1331230	130_S_6047	MCI	F	74	y3	MRI	Sagittal 3D Accelerated MPRAGE	Original	8/24/2020	DCM	8/06/2023
I1220806	130_S_6047	MCI	F	73	y2	MRI	Sagittal 3D Accelerated MPRAGE	Original	8/27/2019	DCM	8/06/2023
I1040985	130_S_6047	MCI	F	72	y1	MRI	Sagittal 3D Accelerated MPRAGE	Original	8/23/2018	DCM	8/06/2023
I1032964	130_S_4417	EMCI	M	81	y1	MRI	Sagittal 3D Accelerated MPRAGE	Original	8/09/2018	DCM	8/06/2023
I1215253	130_S_4417	EMCI	M	82	y2	MRI	Sagittal 3D Accelerated MPRAGE	Original	8/21/2019	DCM	8/06/2023
I1331200	130_S_4417	EMCI	M	83	y3	MRI	Sagittal 3D Accelerated MPRAGE_REPEAT	Original	8/18/2020	DCM	8/06/2023
I1215254	130_S_4417	EMCI	M	82	y2	MRI	Sagittal 3D Accelerated MPRAGE_REPEAT	Original	8/21/2019	DCM	8/06/2023
I1331201	130_S_4417	EMCI	M	83	y3	MRI	Sagittal 3D Accelerated MPRAGE	Original	8/18/2020	DCM	8/06/2023
I1147958	130_S_4294	LMCI	F	83	y1	MRI	Sagittal 3D Accelerated MPRAGE	Original	3/26/2019	DCM	8/06/2023
I1370853	130_S_4294	LMCI	F	84	y3	MRI	Sagittal 3D Accelerated MPRAGE	Original	11/16/2020	DCM	8/06/2023
I1147957	130_S_4294	LMCI	F	83	y1	MRI	Sagittal 3D Accelerated MPRAGE	Original	3/26/2019	DCM	8/06/2023
I1260969	130_S_4294	LMCI	F	83	y2	MRI	Sagittal 3D Accelerated MPRAGE	Original	11/27/2019	DCM	8/06/2023
I1175061	130_S_2373	EMCI	F	87	y2	MRI	Sagittal 3D Accelerated MPRAGE	Original	6/11/2019	DCM	8/06/2023
I1010863	130_S_2373	EMCI	F	86	y1	MRI	Sagittal 3D Accelerated MPRAGE	Original	6/14/2018	DCM	8/06/2023
I1318851	130_S_2373	EMCI	F	88	y3	MRI	Sagittal 3D Accelerated MPRAGE	Original	6/22/2020	DCM	8/06/2023
I1356423	129_S_6830	MCI	M	91	y1	MRI	Accelerated Sag IR-FSPGR	Original	10/28/2020	DCM	8/06/2023
I1511404	129_S_6830	MCI	M	92	y2	MRI	Accelerated Sag IR-FSPGR	Original	11/01/2021	DCM	8/06/2023
I1642034	129_S_6830	MCI	M	93	y3	MRI	Accelerated Sag IR-FSPGR	Original	11/15/2022	DCM	8/06/2023
I1222562	128_S_4742	EMCI	F	78	y1	MRI	Accelerated Sagittal MPRAGE	Original	8/29/2019	DCM	8/06/2023
I1604790	128_S_2220	EMCI	M	94	y3	MRI	Accelerated Sag IR-FSPGR	Original	6/23/2022	DCM	8/06/2023
I1285044	128_S_2220	EMCI	M	91	y1	MRI	Accelerated Sag IR-FSPGR	Original	7/12/2019	DCM	8/06/2023
I1349361	127_S_6512	MCI	M	80	y2	MRI	Accelerated Sagittal IR-FSPGR	Original	10/14/2020	DCM	8/06/2023
I1233686	127_S_6512	MCI	M	79	y1	MRI	Accelerated Sagittal IR-FSPGR	Original	9/26/2019	DCM	8/06/2023
I1507645	127_S_6512	MCI	M	81	y3	MRI	Accelerated Sagittal IR-FSPGR	Original	10/21/2021	DCM	8/06/2023
I1337907	127_S_6357	CN	F	70	y2	MRI	Accelerated Sagittal IR-FSPGR	Original	9/17/2020	DCM	8/07/2023
I1455596	127_S_6241	MCI	F	75	y3	MRI	Accelerated Sagittal MPRAGE	Original	6/14/2021	DCM	8/06/2023
I1226896	127_S_6241	MCI	F	73	y1	MRI	Accelerated Sagittal MPRAGE	Original	8/06/2019	DCM	8/06/2023
I1331291	127_S_6241	MCI	F	74	y2	MRI	Accelerated Sagittal MPRAGE	Original	8/25/2020	DCM	8/06/2023
I1331870	127_S_6203	CN	F	70	y2	MRI	Accelerated Sagittal IR-FSPGR	Original	8/28/2020	DCM	8/07/2023
I1018794	127_S_5200	SMC	F	82	y1	MRI	Accelerated Sagittal IR-FSPGR	Original	7/09/2018	DCM	8/06/2023
I1184723	127_S_5200	SMC	F	83	y2	MRI	Accelerated Sagittal IR-FSPGR	Original	7/08/2019	DCM	8/06/2023
I1085331	127_S_4210	LMCI	M	71	y1	MRI	Accelerated Sagittal IR-FSPGR	Original	12/13/2018	DCM	8/06/2023
I1239763	127_S_4210	LMCI	M	72	y2	MRI	Accelerated Sagittal IR-FSPGR	Original	10/10/2019	DCM	8/06/2023
I1276857	127_S_2234	EMCI	F	73	y2	MRI	Accelerated Sagittal IR-FSPGR	Original	1/15/2020	DCM	8/06/2023
I1116518	127_S_2234	EMCI	F	72	y1	MRI	Accelerated Sagittal IR-FSPGR	Original	1/15/2019	DCM	8/06/2023
I1592584	126_S_6724	MCI	M	79	y3	MRI	Accelerated Sagittal IR-FSPGR	Original	6/20/2022	DCM	8/06/2023
I1346810	126_S_6724	MCI	M	77	y1	MRI	Accelerated Sagittal IR-FSPGR	Original	10/07/2020	DCM	8/06/2023
I1456875	126_S_6724	MCI	M	78	y2	MRI	Accelerated Sagittal IR-FSPGR	Original	6/17/2021	DCM	8/06/2023
I1343064	126_S_4891	EMCI	M	68	y2	MRI	Accelerated Sagittal IR-FSPGR	Original	9/23/2020	DCM	8/06/2023
I1468461	126_S_4891	EMCI	M	69	y3	MRI	Accelerated Sagittal IR-FSPGR	Original	7/14/2021	DCM	8/06/2023
I1207638	126_S_4891	EMCI	M	67	y1	MRI	Accelerated Sagittal IR-FSPGR	Original	8/14/2019	DCM	8/06/2023
I1346816	123_S_4170	LMCI	F	75	y3	MRI	Sagittal 3D Accelerated MPRAGE	Original	10/07/2020	DCM	8/06/2023
I1139946	123_S_4170	LMCI	F	73	y1	MRI	Sagittal 3D Accelerated MPRAGE	Original	3/06/2019	DCM	8/06/2023
I1139945	123_S_4170	LMCI	F	73	y1	MRI	Sagittal 3D Accelerated MPRAGE	Original	3/06/2019	DCM	8/06/2023
I1242309	123_S_4170	LMCI	F	74	y2	MRI	Sagittal 3D Accelerated MPRAGE	Original	10/18/2019	DCM	8/06/2023
I1345123	123_S_4127	EMCI	F	72	y2	MRI	Sagittal 3D Accelerated MPRAGE	Original	10/02/2020	DCM	8/06/2023
I1504393	123_S_4127	EMCI	F	73	y3	MRI	Sagittal 3D Accelerated MPRAGE	Original	10/10/2021	DCM	8/06/2023
I1308689	123_S_4127	EMCI	F	71	y1	MRI	Sagittal 3D Accelerated MPRAGE	Original	10/18/2019	DCM	8/06/2023
I1308693	123_S_4127	EMCI	F	71	y1	MRI	3D T1 SAG	Original	10/18/2019	DCM	8/06/2023
I1215082	116_S_6550	MCI	F	57	y1	MRI	Accelerated Sagittal MPRAGE	Original	8/21/2019	DCM	8/06/2023
I1331165	116_S_6550	MCI	F	58	y2	MRI	Accelerated Sagittal MPRAGE_ND	Original	8/26/2020	DCM	8/06/2023
I1485046	116_S_6550	MCI	F	59	y3	MRI	Accelerated Sagittal MPRAGE	Original	8/25/2021	DCM	8/06/2023
I1215081	116_S_6550	MCI	F	57	y1	MRI	Accelerated Sagittal MPRAGE_ND	Original	8/21/2019	DCM	8/06/2023
I1331166	116_S_6550	MCI	F	58	y2	MRI	Accelerated Sagittal MPRAGE	Original	8/26/2020	DCM	8/06/2023
I1485047	116_S_6550	MCI	F	59	y3	MRI	Accelerated Sagittal MPRAGE_ND	Original	8/25/2021	DCM	8/06/2023
I1267018	114_S_2392	EMCI	F	73	y2	MRI	Accelerated Sagittal MPRAGE	Original	12/09/2019	DCM	8/06/2023
I1399030	114_S_2392	EMCI	F	74	y3	MRI	Accelerated Sagittal MPRAGE_ND	Original	7/23/2020	DCM	8/06/2023
I1399029	114_S_2392	EMCI	F	74	y3	MRI	Accelerated Sagittal MPRAGE	Original	7/23/2020	DCM	8/06/2023
I1116890	114_S_2392	EMCI	F	72	y1	MRI	Accelerated Sagittal MPRAGE	Original	1/07/2019	DCM	8/06/2023
I1286418	099_S_6632	MCI	F	76	y1	MRI	Accelerated Sag IR-FSPGR	Original	2/07/2020	DCM	8/06/2023
I1401546	099_S_6632	MCI	F	77	y2	MRI	Accelerated Sag IR-FSPGR	Original	1/20/2021	DCM	8/06/2023
I1552201	099_S_6632	MCI	F	78	y3	MRI	Accelerated Sag IR-FSPGR	Original	3/03/2022	DCM	8/06/2023
I1431746	070_S_6236	MCI	M	86	y3	MRI	Accelerated Sagittal MPRAGE	Original	4/14/2021	DCM	8/06/2023
I1303186	070_S_6236	MCI	M	85	y2	MRI	Accelerated Sagittal MPRAGE_ND	Original	3/12/2020	DCM	8/06/2023
I1140075	070_S_6236	MCI	M	84	y1	MRI	Accelerated Sagittal MPRAGE	Original	3/07/2019	DCM	8/06/2023
I1431748	070_S_6236	MCI	M	86	y3	MRI	Accelerated Sagittal MPRAGE_ND	Original	4/14/2021	DCM	8/06/2023
I1140073	070_S_6236	MCI	M	84	y1	MRI	Accelerated Sagittal MPRAGE_ND	Original	3/07/2019	DCM	8/06/2023
I1303187	070_S_6236	MCI	M	85	y2	MRI	Accelerated Sagittal MPRAGE	Original	3/12/2020	DCM	8/06/2023
I1151639	070_S_6229	MCI	M	81	y1	MRI	Accelerated Sagittal MPRAGE	Original	4/08/2019	DCM	8/06/2023
I1427100	070_S_6229	MCI	M	83	y3	MRI	Accelerated Sagittal MPRAGE_ND	Original	3/31/2021	DCM	8/06/2023
I1151638	070_S_6229	MCI	M	81	y1	MRI	Accelerated Sagittal MPRAGE_ND	Original	4/08/2019	DCM	8/06/2023
I1427101	070_S_6229	MCI	M	83	y3	MRI	Accelerated Sagittal MPRAGE	Original	3/31/2021	DCM	8/06/2023
I1238877	068_S_2187	EMCI	F	67	y2	MRI	Accelerated Sagittal MPRAGE	Original	10/09/2019	DCM	8/06/2023
I1036857	068_S_2187	EMCI	F	66	y1	MRI	Accelerated Sagittal MPRAGE	Original	8/16/2018	DCM	8/06/2023
I1378351	068_S_2187	EMCI	F	68	y3	MRI	Accelerated Sagittal MPRAGE	Original	11/25/2020	DCM	8/06/2023
I1303143	068_S_0127	CN	M	85	y2	MRI	Accelerated Sagittal MPRAGE	Original	3/12/2020	DCM	8/07/2023
I1070417	068_S_0127	CN	M	83	y1	MRI	Accelerated Sagittal MPRAGE	Original	11/06/2018	DCM	8/07/2023
I1378326	068_S_0127	CN	M	86	y3	MRI	Accelerated Sagittal MPRAGE	Original	11/23/2020	DCM	8/07/2023
I1040539	067_S_4782	LMCI	M	78	y1	MRI	Accelerated Sagittal MPRAGE	Original	8/20/2018	DCM	8/06/2023
I1500995	067_S_4782	LMCI	M	81	y3	MRI	Accelerated Sagittal MPRAGE	Original	10/05/2021	DCM	8/06/2023
I1251515	067_S_4782	LMCI	M	79	y2	MRI	Accelerated Sagittal MPRAGE	Original	10/02/2019	DCM	8/06/2023
I1042399	067_S_2304	EMCI	M	69	y1	MRI	Accelerated Sagittal MPRAGE	Original	8/24/2018	DCM	8/06/2023
I1215232	067_S_2304	EMCI	M	70	y2	MRI	Accelerated Sagittal MPRAGE	Original	8/09/2019	DCM	8/06/2023
I1484524	067_S_2304	EMCI	M	72	y3	MRI	Accelerated Sagittal MPRAGE	Original	8/19/2021	DCM	8/06/2023
I1380935	053_S_4813	EMCI	M	76	y2	MRI	Sagittal 3D Accelerated MPRAGE	Original	12/02/2020	DCM	8/06/2023
I1509962	053_S_4813	EMCI	M	77	y3	MRI	Sagittal 3D Accelerated MPRAGE	Original	10/28/2021	DCM	8/06/2023
I1251981	053_S_4813	EMCI	M	75	y1	MRI	AXIAL RFORMAT 1	Original	10/31/2019	DCM	8/06/2023
I1509963	053_S_4813	EMCI	M	77	y3	MRI	Sagittal 3D Accelerated MPRAGE	Original	10/28/2021	DCM	8/06/2023
I1251982	053_S_4813	EMCI	M	75	y1	MRI	Sagittal 3D Accelerated MPRAGE	Original	10/31/2019	DCM	8/06/2023
I1350252	041_S_6731	MCI	F	68	y1	MRI	Accelerated Sagittal MPRAGE	Original	10/16/2020	DCM	8/06/2023
I1177833	041_S_6401	CN	M	77	y1	MRI	Accelerated Sagittal MPRAGE	Original	5/14/2019	DCM	8/07/2023
I1353991	041_S_6401	CN	M	78	y2	MRI	Accelerated Sagittal MPRAGE	Original	10/26/2020	DCM	8/07/2023
I1481855	037_S_6222	MCI	F	77	y3	MRI	Accelerated Sagittal MPRAGE	Original	8/18/2021	DCM	8/06/2023
I1363150	037_S_6222	MCI	F	76	y2	MRI	Accelerated Sagittal MPRAGE	Original	11/10/2020	DCM	8/06/2023
I1223550	037_S_6222	MCI	F	75	y1	MRI	Accelerated Sagittal MPRAGE	Original	9/05/2019	DCM	8/06/2023
I1488898	035_S_6480	MCI	F	83	y3	MRI	Accelerated Sagittal MPRAGE Phase A-P	Original	9/02/2021	DCM	8/06/2023
I1325694	035_S_6480	MCI	F	82	y2	MRI	Accelerated Sagittal MPRAGE Phase A-P	Original	7/16/2020	DCM	8/06/2023
I1194953	035_S_6480	MCI	F	81	y1	MRI	Accelerated Sagittal MPRAGE Phase A-P	Original	7/31/2019	DCM	8/06/2023
I1175032	033_S_6497	MCI	M	67	y1	MRI	Accelerated Sagittal MPRAGE	Original	6/11/2019	DCM	8/06/2023
I1281495	033_S_4179	CN	M	91	y2	MRI	Accelerated Sagittal MPRAGE	Original	1/28/2020	DCM	8/07/2023
I1295841	029_S_5219	SMC	M	82	y2	MRI	Accelerated Sag IR-FSPGR	Original	2/19/2020	DCM	8/06/2023
I1478643	029_S_5219	SMC	M	84	y3	MRI	Accelerated Sag IR-FSPGR	Original	7/09/2021	DCM	8/06/2023
I1146497	029_S_5219	SMC	M	81	y1	MRI	Accelerated Sag IR-FSPGR	Original	3/14/2019	DCM	8/06/2023
I1156476	029_S_2395	EMCI	M	80	y1	MRI	Accelerated Sag IR-FSPGR	Original	3/21/2019	DCM	8/06/2023
I1466951	029_S_2395	EMCI	M	83	y2	MRI	Accelerated Sag IR-FSPGR	Original	7/09/2021	DCM	8/06/2023
I946116	027_S_4919	EMCI	F	80	y1	MRI	Accelerated Sagittal IR-FSPGR	Original	12/14/2017	DCM	8/06/2023
I1115091	027_S_4919	EMCI	F	81	y2	MRI	Accelerated Sagittal IR-FSPGR	Original	1/09/2019	DCM	8/06/2023
I1281124	027_S_4919	EMCI	F	82	y3	MRI	Accelerated Sagittal IR-FSPGR	Original	1/28/2020	DCM	8/06/2023
I957126	027_S_4869	LMCI	M	83	y1	MRI	Accelerated Sagittal IR-FSPGR	Original	1/25/2018	DCM	8/06/2023
I1292923	027_S_4869	LMCI	M	85	y3	MRI	Accelerated Sagittal IR-FSPGR	Original	2/18/2020	DCM	8/06/2023
I1122661	027_S_4869	LMCI	M	84	y2	MRI	Accelerated Sagittal IR-FSPGR	Original	1/30/2019	DCM	8/06/2023
I1114768	027_S_2245	EMCI	F	65	y2	MRI	Accelerated Sagittal IR-FSPGR	Original	1/08/2019	DCM	8/06/2023
I1273255	027_S_2245	EMCI	F	66	y3	MRI	Accelerated Sagittal IR-FSPGR	Original	1/07/2020	DCM	8/06/2023
I950878	027_S_2245	EMCI	F	64	y1	MRI	Accelerated Sagittal IR-FSPGR	Original	1/03/2018	DCM	8/06/2023
I1280672	027_S_2219	EMCI	M	83	y3	MRI	Accelerated Sagittal IR-FSPGR	Original	1/27/2020	DCM	8/06/2023
I1128210	027_S_2219	EMCI	M	82	y2	MRI	Accelerated Sagittal IR-FSPGR	Original	2/07/2019	DCM	8/06/2023
I960885	027_S_2219	EMCI	M	81	y1	MRI	Accelerated Sagittal IR-FSPGR	Original	2/06/2018	DCM	8/06/2023
I1295347	024_S_6202	CN	F	72	y2	MRI	Accelerated Sagittal MPRAGE	Original	2/24/2020	DCM	8/07/2023
I1185293	024_S_6033	MCI	F	60	y2	MRI	Accelerated Sagittal MPRAGE	Original	7/10/2019	DCM	8/06/2023
I1433167	024_S_6033	MCI	F	62	y3	MRI	Accelerated Sagittal MPRAGE	Original	4/16/2021	DCM	8/06/2023
I1017357	024_S_6033	MCI	F	59	y1	MRI	Accelerated Sagittal MPRAGE	Original	7/05/2018	DCM	8/06/2023
I1146857	024_S_6005	CN	F	70	y2	MRI	Accelerated Sagittal MPRAGE	Original	3/25/2019	DCM	8/07/2023
I1079905	024_S_4674	EMCI	M	84	y1	MRI	Accelerated Sagittal MPRAGE	Original	6/19/2018	DCM	8/06/2023
I1449071	024_S_4674	EMCI	M	87	y3	MRI	Accelerated Sagittal MPRAGE	Original	5/28/2021	DCM	8/06/2023
I1179769	024_S_4674	EMCI	M	85	y2	MRI	Accelerated Sagittal MPRAGE	Original	6/24/2019	DCM	8/06/2023
I1195083	024_S_4084	CN	F	77	y2	MRI	Accelerated Sagittal MPRAGE	Original	8/05/2019	DCM	8/07/2023
I975780	024_S_2239	EMCI	F	81	y1	MRI	Accelerated Sagittal MPRAGE	Original	3/20/2018	DCM	8/06/2023
I1359510	024_S_2239	EMCI	F	83	y3	MRI	Accelerated Sagittal MPRAGE	Original	10/29/2020	DCM	8/06/2023
I1170596	024_S_2239	EMCI	F	82	y2	MRI	Accelerated Sagittal MPRAGE	Original	6/03/2019	DCM	8/06/2023
I1275051	023_S_4115	LMCI	M	76	y2	MRI	Accelerated Sagittal MPRAGE	Original	1/13/2020	DCM	8/06/2023
I1435870	023_S_4115	LMCI	M	77	y3	MRI	Accelerated Sagittal MPRAGE	Original	4/26/2021	DCM	8/06/2023
I1116681	023_S_4115	LMCI	M	75	y1	MRI	Accelerated Sagittal MPRAGE	Original	1/15/2019	DCM	8/06/2023
I1450130	022_S_6716	MCI	M	77	y2	MRI	Accelerated Sagittal MPRAGE	Original	6/02/2021	DCM	8/06/2023
I1329955	022_S_6716	MCI	M	77	y1	MRI	Accelerated Sagittal MPRAGE	Original	8/18/2020	DCM	8/06/2023
I1329954	022_S_6716	MCI	M	77	y1	MRI	Accelerated Sagittal MPRAGE_ND	Original	8/18/2020	DCM	8/06/2023
I1450131	022_S_6716	MCI	M	77	y2	MRI	Accelerated Sagittal MPRAGE_ND	Original	6/02/2021	DCM	8/06/2023
I1302699	022_S_5004	EMCI	M	72	y3	MRI	Accelerated Sagittal MPRAGE	Original	3/11/2020	DCM	8/06/2023
I1152869	022_S_5004	EMCI	M	71	y2	MRI	Accelerated Sagittal MPRAGE	Original	4/05/2019	DCM	8/06/2023
I973602	022_S_5004	EMCI	M	70	y1	MRI	Accelerated Sagittal MPRAGE_ND	Original	3/14/2018	DCM	8/06/2023
I1302697	022_S_5004	EMCI	M	72	y3	MRI	Accelerated Sagittal MPRAGE_ND	Original	3/11/2020	DCM	8/06/2023
I1152870	022_S_5004	EMCI	M	71	y2	MRI	Accelerated Sagittal MPRAGE_ND	Original	4/05/2019	DCM	8/06/2023
I973603	022_S_5004	EMCI	M	70	y1	MRI	Accelerated Sagittal MPRAGE	Original	3/14/2018	DCM	8/06/2023
I1193373	021_S_5237	SMC	M	86	y2	MRI	Accelerated Sag IR-FSPGR	Original	7/30/2019	DCM	8/06/2023
I1335952	021_S_5237	SMC	M	87	y3	MRI	Accelerated Sag IR-FSPGR	Original	9/15/2020	DCM	8/06/2023
I1036103	021_S_5237	SMC	M	85	y1	MRI	Accelerated Sag IR-FSPGR	Original	8/15/2018	DCM	8/06/2023
I1328418	019_S_6757	MCI	F	73	y1	MRI	Sagittal 3D Accelerated 0 angle MPRAGE	Original	8/11/2020	DCM	8/06/2023
I1461242	019_S_6757	MCI	F	73	y2	MRI	Sagittal 3D Accelerated 0 angle MPRAGE	Original	6/28/2021	DCM	8/06/2023
I1603795	019_S_6757	MCI	F	74	y3	MRI	Sagittal 3D Accelerated 0 angle MPRAGE	Original	6/29/2022	DCM	8/06/2023
I1539706	019_S_6635	MCI	F	60	y3	MRI	Sagittal 3D Accelerated 0 angle MPRAGE	Original	1/28/2022	DCM	8/06/2023
I1282405	019_S_6635	MCI	F	58	y1	MRI	Sagittal 3D Accelerated 0 angle MPRAGE	Original	1/28/2020	DCM	8/06/2023
I1400867	019_S_6635	MCI	F	59	y2	MRI	Sagittal 3D Accelerated 0 angle MPRAGE	Original	1/15/2021	DCM	8/06/2023
I1480141	019_S_6483	MCI	F	66	y3	MRI	Sagittal 3D Accelerated 0 angle MPRAGE	Original	8/07/2021	DCM	8/06/2023
I1327210	019_S_6483	MCI	F	65	y2	MRI	Sagittal 3D Accelerated 0 angle MPRAGE	Original	8/04/2020	DCM	8/06/2023
I1195772	019_S_6483	MCI	F	64	y1	MRI	Sagittal 3D Accelerated 0 angle MPRAGE	Original	8/05/2019	DCM	8/06/2023
I1314043	019_S_6315	MCI	M	73	y2	MRI	Sagittal 3D Accelerated 0 angle MPRAGE	Original	5/18/2020	DCM	8/06/2023
I1460129	019_S_6315	MCI	M	74	y3	MRI	Sagittal 3D Accelerated 0 angle MPRAGE	Original	6/23/2021	DCM	8/06/2023
I1167914	019_S_6315	MCI	M	72	y1	MRI	Sagittal 3D Accelerated 0 angle MPRAGE	Original	5/22/2019	DCM	8/06/2023
I1179236	018_S_6414	MCI	F	70	y1	MRI	Sagittal 3D Accelerated MPRAGE	Original	6/24/2019	DCM	8/06/2023
I1563023	018_S_6414	MCI	F	73	y3	MRI	Sagittal 3D Accelerated MPRAGE	Original	3/31/2022	DCM	8/06/2023
I1391681	018_S_6414	MCI	F	72	y2	MRI	Sagittal 3D Accelerated MPRAGE	Original	12/21/2020	DCM	8/06/2023
I1361451	018_S_4400	CN	M	80	y3	MRI	Sagittal 3D Accelerated MPRAGE	Original	11/05/2020	DCM	8/07/2023
I1225879	018_S_4400	CN	M	79	y2	MRI	Sagittal 3D Accelerated MPRAGE	Original	9/12/2019	DCM	8/07/2023
I1044187	018_S_4400	CN	M	78	y1	MRI	Sagittal 3D Accelerated MPRAGE	Original	8/30/2018	DCM	8/07/2023
I1051277	018_S_2180	EMCI	F	85	y1	MRI	Sagittal 3D Accelerated MPRAGE	Original	9/24/2018	DCM	8/06/2023
I1233694	018_S_2180	EMCI	F	86	y2	MRI	Sagittal 3D Accelerated MPRAGE	Original	9/26/2019	DCM	8/06/2023
I1360538	018_S_2180	EMCI	F	88	y3	MRI	Sagittal 3D Accelerated MPRAGE	Original	11/03/2020	DCM	8/06/2023
I1043303	018_S_2155	EMCI	F	77	y1	MRI	Sagittal 3D Accelerated MPRAGE	Original	8/28/2018	DCM	8/06/2023
I1358585	018_S_2155	EMCI	F	79	y3	MRI	Sagittal 3D Accelerated MPRAGE	Original	10/29/2020	DCM	8/06/2023
I1227288	018_S_2155	EMCI	F	78	y2	MRI	Sagittal 3D Accelerated MPRAGE	Original	9/17/2019	DCM	8/06/2023
I1071185	014_S_2308	EMCI	M	83	y1	MRI	Accelerated Sagittal MPRAGE	Original	11/08/2018	DCM	8/06/2023
I1403921	014_S_2308	EMCI	M	85	y3	MRI	Accelerated Sagittal MPRAGE	Original	1/26/2021	DCM	8/06/2023
I1071184	014_S_2308	EMCI	M	83	y1	MRI	Accelerated Sagittal MPRAGE_ND	Original	11/08/2018	DCM	8/06/2023
I1195515	014_S_2308	EMCI	M	83	y2	MRI	Accelerated Sagittal MPRAGE_ND	Original	8/05/2019	DCM	8/06/2023
I1403920	014_S_2308	EMCI	M	85	y3	MRI	Accelerated Sagittal MPRAGE_ND	Original	1/26/2021	DCM	8/06/2023
I1195514	014_S_2308	EMCI	M	83	y2	MRI	Accelerated Sagittal MPRAGE	Original	8/05/2019	DCM	8/06/2023
I1546250	012_S_6760	MCI	M	73	y2	MRI	Accelerated Sagittal MPRAGE	Original	12/06/2021	DCM	8/06/2023
I1546249	012_S_6760	MCI	M	73	y2	MRI	Accelerated Sagittal MPRAGE	Original	12/06/2021	DCM	8/06/2023
I1067189	012_S_6073	MCI	M	64	y1	MRI	Accelerated Sagittal MPRAGE	Original	10/31/2018	DCM	8/06/2023
I1404918	012_S_6073	MCI	M	66	y3	MRI	Accelerated Sagittal MPRAGE	Original	1/13/2021	DCM	8/06/2023
I1239410	012_S_6073	MCI	M	65	y2	MRI	Accelerated Sagittal MPRAGE	Original	10/07/2019	DCM	8/06/2023
I1132797	011_S_4278	CN	M	82	y1	MRI	Accelerated Sagittal MPRAGE	Original	2/20/2019	DCM	8/07/2023
I1501111	011_S_4278	CN	M	85	y3	MRI	Accelerated Sagittal MPRAGE	Original	10/05/2021	DCM	8/07/2023
I1281631	011_S_4278	CN	M	83	y2	MRI	Accelerated Sagittal MPRAGE	Original	1/29/2020	DCM	8/07/2023
I1329722	007_S_6341	MCI	M	69	y2	MRI	Accelerated Sagittal MPRAGE	Original	8/18/2020	DCM	8/06/2023
I1461573	007_S_6341	MCI	M	70	y3	MRI	Accelerated Sagittal MPRAGE	Original	6/28/2021	DCM	8/06/2023
I1178794	007_S_6341	MCI	M	68	y1	MRI	Accelerated Sagittal MPRAGE	Original	6/11/2019	DCM	8/06/2023
I1113402	007_S_4272	EMCI	M	78	y1	MRI	Accelerated Sagittal MPRAGE	Original	1/08/2019	DCM	8/06/2023
I1414921	007_S_4272	EMCI	M	80	y3	MRI	Accelerated Sagittal MPRAGE	Original	2/23/2021	DCM	8/06/2023
I1283142	007_S_4272	EMCI	M	79	y2	MRI	Accelerated Sagittal MPRAGE	Original	1/31/2020	DCM	8/06/2023
I1488072	006_S_6770	MCI	F	87	y2	MRI	Sagittal 3D Accelerated MPRAGE	Original	9/01/2021	DCM	8/06/2023
I1618804	006_S_6770	MCI	F	88	y3	MRI	Sagittal 3D Accelerated MPRAGE	Original	9/01/2022	DCM	8/06/2023
I1260254	006_S_6610	MCI	M	62	y1	MRI	Sagittal 3D Accelerated MPRAGE	Original	11/26/2019	DCM	8/06/2023
I1149746	006_S_6243	MCI	M	68	y1	MRI	Sagittal 3D Accelerated MPRAGE	Original	4/01/2019	DCM	8/06/2023
I1483624	006_S_6243	MCI	M	70	y2	MRI	Sagittal 3D Accelerated MPRAGE	Original	8/19/2021	DCM	8/06/2023
I1632972	006_S_6243	MCI	M	71	y3	MRI	Sagittal 3D Accelerated MPRAGE	Original	10/19/2022	DCM	8/06/2023
I1292937	002_S_6652	MCI	F	88	y1	MRI	Accelerated Sagittal MPRAGE	Original	2/13/2020	DCM	8/06/2023
I1255474	002_S_6066	CN	F	71	y2	MRI	Accelerated Sagittal MPRAGE	Original	11/11/2019	DCM	8/07/2023
I1255412	002_S_6053	CN	M	68	y2	MRI	Accelerated Sagittal MPRAGE	Original	11/05/2019	DCM	8/07/2023
